# Supplementary material for: Clinical outcomes in a primary-level non-communicable disease programme for Syrian refugees and the host population in Jordan: A cohort analysis using routine data
Source: PLoS Med. 2021 Jan 11;18(1):e1003279. doi: 10.1371/journal.pmed.1003279 (PMC7799772; doi:10.1371/journal.pmed.1003279)
Supplement: S1 Fig — (XLSX) [file pmed.1003279.s001.xlsx]

## Sheet: Programme Timeline
											Fig 2. MSF Irbid NCD Programme Timeline December 2014 - December 2017
STUDY PERIOD
Contextual and Programmatic events
		2014	2015												2016												2017
		Dec	Jan	Feb	Mar	Apr	May	Jun	Jul	Aug	Sep	Oct	Nov	Dec	Jan	Feb	Mar	Apr	May	Jun	Jul	Aug	Sep	Oct	Nov	Dec	Jan	Feb	Mar	Apr	May	Jun	Jul	Aug	Sep	Oct	Nov	Dec
Programme Changes
Ibn Sena opens		IBN SENA
Ibn Rushd opens						IBN RUSHD
Task sharing introduced									TASK SHARING
Humanitarian Liaison Officer										HLO role added
Home visits										HOME VISIT SERVICE introduced (one nurse, one doctor, one driver)																										HV Expanded: doubled + MHPSS and physio
Health promoter															HEALTH PROMOTER role introduced
Mental Health Service																		MENTAL HEALTH SERVICE introduced						MHPSS Training	nurse referral
Patient Enrolment		Enrolment open																	Enrolment closed					Intake 120 patients		Enrolment closed
Staffing changes
Training
Referrals
Household Access survey/advocacy
Logistics		Rent Ibn Sena				Rent Ibn Rushd																					More space Ibn Rushd
Legend: GOJ Government of Jordan; GOS=Government of Syria; HLO=Humanitarian Liaison Officer; MD=medical doctor; NCD=noncommunicable disease;
	NGO=non-governmental organisation; MHPSS=mental health and psychosocial support; MOU=memorandum of understanding;
	RHAS=Royal Health Awareness Society; SS=southern Syria UNHCR=United; Nations High Commissioner for Refugee; WFP=World Food Programme
